# Supplementary material for: A New RING Finger Protein, PLANT ARCHITECTURE and GRAIN NUMBER 1, Affects Plant Architecture and Grain Yield in Rice
Source: Int J Mol Sci. 2022 Jan 13;23(2):824. doi: 10.3390/ijms23020824 (PMC8777624; doi:10.3390/ijms23020824)
Supplement: Supplementary file 1 [file ijms-23-00824-s001.zip]

Archive with 1 entries (1 files):
- ijms-1526387-supplementary.pdf
